# Supplementary material for: Protection of Inonotus hispidus (Bull.) P. Karst. against Chronic Alcohol-Induced Liver Injury in Mice via Its Relieving Inflammation Response
Source: Nutrients. 2023 Aug 10;15(16):3530. doi: 10.3390/nu15163530 (PMC10458315; doi:10.3390/nu15163530)
Supplement: Supplementary file 1 [file nutrients-15-03530-s001.zip]

Archive with 1 entries (1 files):
- nutrients-2529797-supplementary.pdf
